# Supplementary material for: ﻿Morpho-phylogenetic evidence reveals new species and records of Beltraniaceae (Amphisphaeriales, Sordariomycetes) from southern China
Source: MycoKeys. 2025 Sep 24;123:1–28. doi: 10.3897/mycokeys.123.160374 (PMC12489497; doi:10.3897/mycokeys.123.160374)
Supplement: XML Treatment for Beltrania sinensis [file mycokeys.123.160374-treatment1.xml]

<!DOCTYPE tp:taxon-treatment
  PUBLIC "-//TaxonX//DTD Taxonomic Treatment Publishing DTD v0 20100105//EN" "tax-treatment-NSO.dtd">
<tp:taxon-treatment xmlns:tp="http://www.plazi.org/taxpub"><tp:treatment-meta><kwd-group><label>Taxon classification</label><kwd>
                <named-content content-type="kingdom">Fungi</named-content>
              </kwd><kwd>
                <named-content content-type="order">Amphisphaeriales</named-content>
              </kwd><kwd>
                <named-content content-type="family">Beltraniaceae</named-content>
              </kwd></kwd-group><mixed-citation publication-type="journal"><person-group><name><surname>Liu</surname><given-names>Qiyun</given-names></name><name><surname>Li</surname><given-names>Duhua</given-names></name><name><surname>Zhang</surname><given-names>Zhaoxue</given-names></name><name><surname>Geng</surname><given-names>Yuefeng</given-names></name><name><surname>Li</surname><given-names>Zhuang</given-names></name><name><surname>Zhang</surname><given-names>Xiuguo</given-names></name><name><surname>Xia</surname><given-names>Jiwen</given-names></name></person-group><article-title>﻿Morpho-phylogenetic evidence reveals new species and records of <tp:taxon-name><tp:taxon-name-part taxon-name-part-type="family">Beltraniaceae</tp:taxon-name-part></tp:taxon-name> (<tp:taxon-name><tp:taxon-name-part taxon-name-part-type="order">Amphisphaeriales</tp:taxon-name-part></tp:taxon-name>, <tp:taxon-name><tp:taxon-name-part taxon-name-part-type="class">Sordariomycetes</tp:taxon-name-part></tp:taxon-name>) from southern China</article-title><source>MycoKeys</source><day>24</day><month>09</month><year>2025</year><volume>123</volume><fpage>1</fpage><lpage>28</lpage><pub-id pub-id-type="doi">10.3897/mycokeys.123.160374</pub-id></mixed-citation></tp:treatment-meta><tp:nomenclature><label>﻿</label><tp:taxon-name><object-id xmlns:xlink="http://www.w3.org/1999/xlink" content-type="arpha" xlink:type="simple">351B4765-AFEE-5722-A155-2FD7FD0EA5E3</object-id>
              <tp:taxon-name-part taxon-name-part-type="genus" reg="Beltrania">Beltrania</tp:taxon-name-part>
              <tp:taxon-name-part taxon-name-part-type="species" reg="sinensis">sinensis</tp:taxon-name-part>
            </tp:taxon-name><tp:taxon-authority>Hua Zheng, X.Q. Yang, J.S. Deng, J.P. Xu &amp; Z.F. Yu, Int. J. Syst. Evol. Microbiol. 70(2): 1180 (2020)</tp:taxon-authority><xref ref-type="fig" rid="F2">Fig. 2</xref></tp:nomenclature><tp:treatment-sec sec-type="description" id="SECID0EQWCI"><title>Description.</title><p><bold><italic>Sexual morph</italic></bold>: Undetermined. <bold><italic>Asexual morph</italic></bold>: Setae numerous, erect, arising from radially lobed basal cells, straight or slightly flexuous, unbranched, thick-walled, verrucose, medium to dark brown, paler at apex, 135–242 µm long, 4.2–5.7 µm wide, tapering to a pointed apex, or arising from a dark brown, swollen, radially lobed basal cell, 11.9–17.6 μm in diameter. Imperfect setae single, flexuous, septate, verrucose, pale brown, swollen at the base. Conidiophores macronematous, mononematous, erect, subcylindrical or clavate, unbranched, pale brown, smooth, straight to flexuous, 64–134 × 4.4–6.7 µm. Conidiogenous cells polyblastic, integrated, terminal, sympodial, with flat-tipped denticles, subhyaline to pale brown, smooth, 9.0–14.3 µm (av. = 12.3 μm, n = 10) long, 4.0–5.2 µm (av. = 4.7 μm, n = 10) wide. Separating cells subhyaline to pale brown, finely roughened, aseptate, oval or obovoid, 9.2–13.2 µm (av. = 11.1 µm, n = 22) long, 4.4–7.0 µm (av. = 5.7 µm, n = 22) wide in the broadest part, 1-denticulate at each end. Conidia arise directly from conidiogenous cells or from separating cells, acrogenous, biconic, aseptate, smooth, pale brown with a hyaline to subhyaline equatorial transverse band, with distinct granules, rounded or 1-denticulate at base, 29.3–34.4 µm (av. = 32.1 µm, n = 21) long including appendage, 7.2–10.3 µm (av. = 8.3 µm, n = 21) wide in the broadest part, apical appendages 7.2–10.1 µm (av. = 9.1 µm, n = 21) long, tapering to an acutely rounded tip.</p><fig id="F2" position="float" orientation="portrait"><object-id xmlns:xlink="http://www.w3.org/1999/xlink" content-type="doi" xlink:type="simple">10.3897/mycokeys.123.160374.figure2</object-id><object-id xmlns:xlink="http://www.w3.org/1999/xlink" content-type="arpha" xlink:type="simple">0FB97F6E-E0AD-5928-8051-E491B453A95A</object-id><label>Figure 2.</label><caption><p><italic><tp:taxon-name><tp:taxon-name-part taxon-name-part-type="genus" reg="Beltrania">Beltrania</tp:taxon-name-part> <tp:taxon-name-part taxon-name-part-type="species" reg="sinensis">sinensis</tp:taxon-name-part></tp:taxon-name></italic> (<named-content xmlns:xlink="http://www.w3.org/1999/xlink" content-type="dwc:institutional_code" xlink:title="Shandong Agricultural University Culture Collection" xlink:href="http://grbio.org/institution/shandong-agricultural-university" xlink:type="simple">SAUCC</named-content> 3860). a. Leaf of host plant; b, c. Upper and reverse views of cultures on <abbrev xmlns:xlink="http://www.w3.org/1999/xlink" xlink:title="potato dextrose agar" id="ABBRID0EWXCI" xlink:type="simple">PDA</abbrev> after 14 days of inoculation at 25 °C; d. Conidiophores and setae on a pine needle on <abbrev xmlns:xlink="http://www.w3.org/1999/xlink" xlink:title="water agar" id="ABBRID0E1XCI" xlink:type="simple">WA</abbrev>; e. Basal part of seta; f. Apex of seta; g. Imperfect setae; h. Conidiophores, conidiogenous cells, separating cell and conidia; i. Separating cells and conidia; j. Separating cells; k. Conidia. Scale bars: 10 μm (e–k).</p></caption><graphic xmlns:xlink="http://www.w3.org/1999/xlink" xlink:href="mycokeys-123-001-g002.jpg" position="float" orientation="portrait" xlink:type="simple" id="oo_1423336.jpg"><uri content-type="original_file" xlink:type="simple">https://binary.pensoft.net/fig/1423336</uri></graphic></fig></tp:treatment-sec><tp:treatment-sec sec-type="description" id="SECID0EDYCI"><title>Culture characteristics.</title><p>Colonies on <abbrev xmlns:xlink="http://www.w3.org/1999/xlink" xlink:title="potato dextrose agar" id="ABBRID0EJYCI" xlink:type="simple">PDA</abbrev> at 25 °C in darkness, occupying an entire 90 mm Petri dish in 14 d. Surface pale brown and white, prominent in the middle and flat at the edges. Reverse pale yellow in the middle, with the edges being medium white.</p></tp:treatment-sec><tp:treatment-sec sec-type="material" id="SECID0ENYCI"><title>Materials examined.</title><p>China • Hainan Province, Ledong Li Autonomous County, Jianfengling National Forest Park, on leaves of <italic><tp:taxon-name><tp:taxon-name-part taxon-name-part-type="genus" reg="Litchi">Litchi</tp:taxon-name-part> <tp:taxon-name-part taxon-name-part-type="species" reg="chinensis">chinensis</tp:taxon-name-part></tp:taxon-name></italic>, 12 April 2023, Q.Y. Liu, (<named-content xmlns:xlink="http://www.w3.org/1999/xlink" content-type="dwc:institutional_code" xlink:title="Herbarium of the Department of Plant Pathology, Shandong Agricultural University, Taian, China" xlink:href="http://grbio.org/institution/shandong-agricultural-university" xlink:type="simple">HSAUP</named-content> 3860, new host and locality re­cord), living cultures <named-content xmlns:xlink="http://www.w3.org/1999/xlink" content-type="dwc:institutional_code" xlink:title="Shandong Agricultural University Culture Collection" xlink:href="http://grbio.org/institution/shandong-agricultural-university" xlink:type="simple">SAUCC</named-content> 3860; China • Guizhou Province, Qiannan Buyei and Miao Autonomous Prefecture, Longli County, Longshan Town, Longxi Ave­nue, on diseased leaves of <italic><tp:taxon-name><tp:taxon-name-part taxon-name-part-type="genus" reg="Quercus">Quercus</tp:taxon-name-part></tp:taxon-name></italic> sp., Q.Y. Liu, (<named-content xmlns:xlink="http://www.w3.org/1999/xlink" content-type="dwc:institutional_code" xlink:title="Herbarium of the Department of Plant Pathology, Shandong Agricultural University, Taian, China" xlink:href="http://grbio.org/institution/shandong-agricultural-university" xlink:type="simple">HSAUP</named-content> 5483-1, new locality record), living cultures <named-content xmlns:xlink="http://www.w3.org/1999/xlink" content-type="dwc:institutional_code" xlink:title="Shandong Agricultural University Culture Collection" xlink:href="http://grbio.org/institution/shandong-agricultural-university" xlink:type="simple">SAUCC</named-content> 5483-1.</p></tp:treatment-sec><tp:treatment-sec sec-type="GeneBank numbers" id="SECID0EZZCI"><title>GeneBank numbers.</title><p><named-content xmlns:xlink="http://www.w3.org/1999/xlink" content-type="dwc:institutional_code" xlink:title="Shandong Agricultural University Culture Collection" xlink:href="http://grbio.org/institution/shandong-agricultural-university" xlink:type="simple">SAUCC</named-content> 3860: <abbrev xmlns:xlink="http://www.w3.org/1999/xlink" xlink:title="internal transcribed spacer" id="ABBRID0EE1CI" xlink:type="simple">ITS</abbrev> = <ext-link xmlns:xlink="http://www.w3.org/1999/xlink" ext-link-type="gen" xlink:href="PV577716" xlink:type="simple">PV577716</ext-link>, <abbrev xmlns:xlink="http://www.w3.org/1999/xlink" xlink:title="large subunit of ribosomal DNA" id="ABBRID0EN1CI" xlink:type="simple">LSU</abbrev> = <ext-link xmlns:xlink="http://www.w3.org/1999/xlink" ext-link-type="gen" xlink:href="PV570360" xlink:type="simple">PV570360</ext-link>, <italic>RPB2</italic> = <ext-link xmlns:xlink="http://www.w3.org/1999/xlink" ext-link-type="gen" xlink:href="PV420882" xlink:type="simple">PV420882</ext-link>, <italic>TEF1</italic>-<italic>α</italic> = <ext-link xmlns:xlink="http://www.w3.org/1999/xlink" ext-link-type="gen" xlink:href="PV420893" xlink:type="simple">PV420893</ext-link>, <italic>TUB2</italic> = <ext-link xmlns:xlink="http://www.w3.org/1999/xlink" ext-link-type="gen" xlink:href="PV420901" xlink:type="simple">PV420901</ext-link>; <named-content xmlns:xlink="http://www.w3.org/1999/xlink" content-type="dwc:institutional_code" xlink:title="Shandong Agricultural University Culture Collection" xlink:href="http://grbio.org/institution/shandong-agricultural-university" xlink:type="simple">SAUCC</named-content> 5483-1: <abbrev xmlns:xlink="http://www.w3.org/1999/xlink" xlink:title="internal transcribed spacer" id="ABBRID0ES2CI" xlink:type="simple">ITS</abbrev> = <ext-link xmlns:xlink="http://www.w3.org/1999/xlink" ext-link-type="gen" xlink:href="PQ351195" xlink:type="simple">PQ351195</ext-link>, <abbrev xmlns:xlink="http://www.w3.org/1999/xlink" xlink:title="large subunit of ribosomal DNA" id="ABBRID0E22CI" xlink:type="simple">LSU</abbrev> = <ext-link xmlns:xlink="http://www.w3.org/1999/xlink" ext-link-type="gen" xlink:href="PQ351411" xlink:type="simple">PQ351411</ext-link>, <italic>RPB2</italic> = <ext-link xmlns:xlink="http://www.w3.org/1999/xlink" ext-link-type="gen" xlink:href="PV420881" xlink:type="simple">PV420881</ext-link>, <italic>TEF1</italic>-<italic>α</italic> = <ext-link xmlns:xlink="http://www.w3.org/1999/xlink" ext-link-type="gen" xlink:href="PV420894" xlink:type="simple">PV420894</ext-link>, <italic>TUB2</italic> = <ext-link xmlns:xlink="http://www.w3.org/1999/xlink" ext-link-type="gen" xlink:href="PV420902" xlink:type="simple">PV420902</ext-link>.</p></tp:treatment-sec><tp:treatment-sec sec-type="notes" id="SECID0E23CI"><title>Notes.</title><p><italic><tp:taxon-name><tp:taxon-name-part taxon-name-part-type="genus" reg="Beltrania">Beltrania</tp:taxon-name-part> <tp:taxon-name-part taxon-name-part-type="species" reg="sinensis">sinensis</tp:taxon-name-part></tp:taxon-name></italic> was originally described from the root of <italic><tp:taxon-name><tp:taxon-name-part taxon-name-part-type="genus" reg="Quercus">Quercus</tp:taxon-name-part> <tp:taxon-name-part taxon-name-part-type="species" reg="cocciferoides">cocciferoides</tp:taxon-name-part></tp:taxon-name></italic> and <italic><tp:taxon-name><tp:taxon-name-part taxon-name-part-type="genus" reg="Fraxinus">Fraxinus</tp:taxon-name-part> <tp:taxon-name-part taxon-name-part-type="species" reg="malacophylla">malacophylla</tp:taxon-name-part></tp:taxon-name></italic> in Jianshui County, Yunnan Province, China (<xref ref-type="bibr" rid="B63">Zheng et al. 2020</xref>). In the present study, two strains (<named-content xmlns:xlink="http://www.w3.org/1999/xlink" content-type="dwc:institutional_code" xlink:title="Shandong Agricultural University Culture Collection" xlink:href="http://grbio.org/institution/shandong-agricultural-university" xlink:type="simple">SAUCC</named-content> 3860 and <named-content xmlns:xlink="http://www.w3.org/1999/xlink" content-type="dwc:institutional_code" xlink:title="Shandong Agricultural University Culture Collection" xlink:href="http://grbio.org/institution/shandong-agricultural-university" xlink:type="simple">SAUCC</named-content> 5483-1) are clustered with the <italic><tp:taxon-name><tp:taxon-name-part taxon-name-part-type="genus" reg="Beltrania">B.</tp:taxon-name-part> <tp:taxon-name-part taxon-name-part-type="species" reg="sinensis">sinensis</tp:taxon-name-part></tp:taxon-name></italic> (YMF 1.05739, JS101, JS260, and JS43) clade in the combined phylogenetic tree (Fig. <xref ref-type="fig" rid="F1">1</xref>). Our strains (<named-content xmlns:xlink="http://www.w3.org/1999/xlink" content-type="dwc:institutional_code" xlink:title="Shandong Agricultural University Culture Collection" xlink:href="http://grbio.org/institution/shandong-agricultural-university" xlink:type="simple">SAUCC</named-content> 3860 and <named-content xmlns:xlink="http://www.w3.org/1999/xlink" content-type="dwc:institutional_code" xlink:title="Shandong Agricultural University Culture Collection" xlink:href="http://grbio.org/institution/shandong-agricultural-university" xlink:type="simple">SAUCC</named-content> 5483-1) were similar to <italic><tp:taxon-name><tp:taxon-name-part taxon-name-part-type="genus" reg="Beltrania">B.</tp:taxon-name-part> <tp:taxon-name-part taxon-name-part-type="species" reg="sinensis">sinensis</tp:taxon-name-part></tp:taxon-name></italic> (YMF 1.05739) in <abbrev xmlns:xlink="http://www.w3.org/1999/xlink" xlink:title="internal transcribed spacer" id="ABBRID0EU6CI" xlink:type="simple">ITS</abbrev> (with 100% and 99.81% sequence identity, respectively) and <abbrev xmlns:xlink="http://www.w3.org/1999/xlink" xlink:title="large subunit of ribosomal DNA" id="ABBRID0EY6CI" xlink:type="simple">LSU</abbrev> (with 100% and 99.87% sequence identity, respectively). Morphologically, our two strains were similar to <italic><tp:taxon-name><tp:taxon-name-part taxon-name-part-type="genus" reg="Beltrania">B.</tp:taxon-name-part> <tp:taxon-name-part taxon-name-part-type="species" reg="sinensis">sinensis</tp:taxon-name-part></tp:taxon-name></italic> (YMF 1.05739) by setae and separating cells (135–242 × 4.2–5.7 vs. 155–269 × 4–5 μm; 9.2–13.2 × 4.4–7.0 vs. 8.5–13.0 × 5.2–6.0 μm). Thus, we consider the isolated strains as <italic><tp:taxon-name><tp:taxon-name-part taxon-name-part-type="genus" reg="Beltrania">B.</tp:taxon-name-part> <tp:taxon-name-part taxon-name-part-type="species" reg="sinensis">sinensis</tp:taxon-name-part></tp:taxon-name></italic>. Additionally, <italic><tp:taxon-name><tp:taxon-name-part taxon-name-part-type="genus" reg="Beltrania">B.</tp:taxon-name-part> <tp:taxon-name-part taxon-name-part-type="species" reg="sinensis">sinensis</tp:taxon-name-part></tp:taxon-name></italic> (YMF 1.05739, JS101, JS260, and JS43) were found in the roots in Yunnan Province, China. Our two strains represent new records: <named-content xmlns:xlink="http://www.w3.org/1999/xlink" content-type="dwc:institutional_code" xlink:title="Shandong Agricultural University Culture Collection" xlink:href="http://grbio.org/institution/shandong-agricultural-university" xlink:type="simple">SAUCC</named-content> 3860 was first discovered on <italic><tp:taxon-name><tp:taxon-name-part taxon-name-part-type="genus" reg="Litchi">Litchi</tp:taxon-name-part> <tp:taxon-name-part taxon-name-part-type="species" reg="chinensis">chinensis</tp:taxon-name-part></tp:taxon-name></italic> in Hainan Province (new host and locality record), while <named-content xmlns:xlink="http://www.w3.org/1999/xlink" content-type="dwc:institutional_code" xlink:title="Shandong Agricultural University Culture Collection" xlink:href="http://grbio.org/institution/shandong-agricultural-university" xlink:type="simple">SAUCC</named-content> 5483-1 was first recorded in Guizhou Province (new locality record) (<xref ref-type="bibr" rid="B63">Zheng et al. 2020</xref>).</p></tp:treatment-sec><tp:treatment-sec><!--Section generated to contain objects referenced in tp:taxon-treatment.--><fig id="F1" position="float" orientation="portrait"><object-id xmlns:xlink="http://www.w3.org/1999/xlink" content-type="doi" xlink:type="simple">10.3897/mycokeys.123.160374.figure1</object-id><object-id xmlns:xlink="http://www.w3.org/1999/xlink" content-type="arpha" xlink:type="simple">BEFC5B0A-7161-5690-A418-6435E4B84D31</object-id><label>Figure 1.</label><caption><p>Phylogenetic tree generated from maximum likelihood analysis based on combined <abbrev xmlns:xlink="http://www.w3.org/1999/xlink" xlink:title="internal transcribed spacer" id="ABBRID0EHRCI" xlink:type="simple">ITS</abbrev> and <abbrev xmlns:xlink="http://www.w3.org/1999/xlink" xlink:title="large subunit of ribosomal DNA" id="ABBRID0ELRCI" xlink:type="simple">LSU</abbrev> sequence data of <tp:taxon-name><tp:taxon-name-part taxon-name-part-type="family">Beltraniaceae</tp:taxon-name-part></tp:taxon-name>. Bootstrap support values are shown as <abbrev xmlns:xlink="http://www.w3.org/1999/xlink" xlink:title="maximum likelihood" id="ABBRID0EURCI" xlink:type="simple">ML</abbrev> ≥ 50% first, followed by BI ≥ 0.80. <italic><tp:taxon-name><tp:taxon-name-part taxon-name-part-type="genus" reg="Castanediella">Castanediella</tp:taxon-name-part> <tp:taxon-name-part taxon-name-part-type="species" reg="couratarii">couratarii</tp:taxon-name-part></tp:taxon-name></italic> (CBS 579.71) was used as the outgroup taxon. Those marked “*” in the tree represent ex-type or ex-epitype strains. Strains isolated in this study are indicated in red.</p></caption><graphic xmlns:xlink="http://www.w3.org/1999/xlink" xlink:href="mycokeys-123-001-g001.jpg" position="float" orientation="portrait" xlink:type="simple" id="oo_1423335.jpg"><uri content-type="original_file" xlink:type="simple">https://binary.pensoft.net/fig/1423335</uri></graphic></fig></tp:treatment-sec><ref-list><ref id="B63"><mixed-citation xmlns:xlink="http://www.w3.org/1999/xlink" xlink:type="simple"><person-group><name name-style="western"><surname>Zheng</surname><given-names>H</given-names></name><name name-style="western"><surname>Yang</surname><given-names>XQ</given-names></name><name name-style="western"><surname>Deng</surname><given-names>JS</given-names></name><name name-style="western"><surname>Xu</surname><given-names>JP</given-names></name><name name-style="western"><surname>Yu</surname><given-names>ZF</given-names></name></person-group> (<year>2020</year>) <article-title><italic><tp:taxon-name><tp:taxon-name-part taxon-name-part-type="genus">Beltrania</tp:taxon-name-part> <tp:taxon-name-part taxon-name-part-type="species">sinensis</tp:taxon-name-part></tp:taxon-name></italic> sp. nov., an endophytic fungus from China and a key to species of the genus.</article-title><source>International Journal of Systematic and Evolutionary Microbiology</source><volume>70</volume>: <fpage>1178</fpage>–<lpage>1185</lpage>. <ext-link xlink:href="10.1099/ijsem.0.003897" ext-link-type="doi" xlink:type="simple">https://doi.org/10.1099/ijsem.0.003897</ext-link></mixed-citation></ref></ref-list></tp:taxon-treatment>
