# Supplementary material for: ﻿Morpho-phylogenetic evidence reveals new species and records of Beltraniaceae (Amphisphaeriales, Sordariomycetes) from southern China
Source: MycoKeys. 2025 Sep 24;123:1–28. doi: 10.3897/mycokeys.123.160374 (PMC12489497; doi:10.3897/mycokeys.123.160374)
Supplement: XML Treatment for Beltrania veri [file mycokeys.123.160374-treatment2.xml]

<!DOCTYPE tp:taxon-treatment
  PUBLIC "-//TaxonX//DTD Taxonomic Treatment Publishing DTD v0 20100105//EN" "tax-treatment-NSO.dtd">
<tp:taxon-treatment xmlns:tp="http://www.plazi.org/taxpub"><tp:treatment-meta><kwd-group><label>Taxon classification</label><kwd>
                <named-content content-type="kingdom">Fungi</named-content>
              </kwd><kwd>
                <named-content content-type="order">Amphisphaeriales</named-content>
              </kwd><kwd>
                <named-content content-type="family">Beltraniaceae</named-content>
              </kwd></kwd-group><mixed-citation publication-type="journal"><person-group><name><surname>Liu</surname><given-names>Qiyun</given-names></name><name><surname>Li</surname><given-names>Duhua</given-names></name><name><surname>Zhang</surname><given-names>Zhaoxue</given-names></name><name><surname>Geng</surname><given-names>Yuefeng</given-names></name><name><surname>Li</surname><given-names>Zhuang</given-names></name><name><surname>Zhang</surname><given-names>Xiuguo</given-names></name><name><surname>Xia</surname><given-names>Jiwen</given-names></name></person-group><article-title>﻿Morpho-phylogenetic evidence reveals new species and records of <tp:taxon-name><tp:taxon-name-part taxon-name-part-type="family">Beltraniaceae</tp:taxon-name-part></tp:taxon-name> (<tp:taxon-name><tp:taxon-name-part taxon-name-part-type="order">Amphisphaeriales</tp:taxon-name-part></tp:taxon-name>, <tp:taxon-name><tp:taxon-name-part taxon-name-part-type="class">Sordariomycetes</tp:taxon-name-part></tp:taxon-name>) from southern China</article-title><source>MycoKeys</source><day>24</day><month>09</month><year>2025</year><volume>123</volume><fpage>1</fpage><lpage>28</lpage><pub-id pub-id-type="doi">10.3897/mycokeys.123.160374</pub-id></mixed-citation></tp:treatment-meta><tp:nomenclature><label>﻿</label><tp:taxon-name><object-id xmlns:xlink="http://www.w3.org/1999/xlink" content-type="arpha" xlink:type="simple">AD160D2A-A3B1-55C8-8A83-8B5A744582BD</object-id>
              <tp:taxon-name-part taxon-name-part-type="genus" reg="Beltrania">Beltrania</tp:taxon-name-part>
              <tp:taxon-name-part taxon-name-part-type="species" reg="veri">veri</tp:taxon-name-part>
              <object-id xmlns:xlink="http://www.w3.org/1999/xlink" content-type="mycobank" xlink:type="simple">857568</object-id>
            </tp:taxon-name><tp:taxon-authority>D.H. Li, J.W. Xia &amp; X.G. Zhang</tp:taxon-authority><tp:taxon-status xmlns:xlink="http://www.w3.org/1999/xlink" xlink:type="simple">sp. nov.</tp:taxon-status><xref ref-type="fig" rid="F3">Fig. 3</xref></tp:nomenclature><tp:treatment-sec sec-type="etymology" id="SECID0EEDDI"><title>Etymology.</title><p>Named after the species epithet of the host plant <italic>Cinnamomum verum</italic>.</p></tp:treatment-sec><tp:treatment-sec sec-type="Holotype" id="SECID0EVDDI"><title>Holotype.</title><p><named-content xmlns:xlink="http://www.w3.org/1999/xlink" content-type="dwc:institutional_code" xlink:title="Herbarium Mycologicum Academiae Sinicae, Chinese Academy of Sciences, Beijing" xlink:href="http://grbio.org/institution/chinese-academy-sciences" xlink:type="simple">HMAS</named-content> 354000.</p></tp:treatment-sec><tp:treatment-sec sec-type="description" id="SECID0EAEDI"><title>Description.</title><p><bold><italic>Sexual morph</italic></bold>: Undetermined. <bold><italic>Asexual morph</italic></bold>: Setae numerous, arising from radially lobed basal cells, straight or flexuous, unbranched, single, thick-walled, coarsely verrucose, pale brown to dark brown, tapering to a pointed apex, or arising from a dark brown, swollen, radially lobed basal cell, 193–390.5 μm long, 12.0–20.8 μm in diameter. Imperfect setae single, slightly flexuous, septate, verrucose, pale brown, swollen at the base. Conidiophores macronematous, simple, thin-walled, subhyaline to pale yellow, arising from basal cells of setae, 112–182 × 4.7–5.0 µm. Conidiogenous cells polyblastic, holoblastic, integrated, determinate, terminal, geniculate, cylindrical, hyaline to subhyaline, smooth, 8.2–26.2 × 4.0–6.4 μm. Conidia arise directly from conidiogenous cells, acrogenous, biconic, aseptate, smooth, pale yellow, with distinct granules, rounded or 1-denticulate at base, 15.5–21.5 µm (av. 18.2 ± 1.8 µm, n = 26) long including appendage, 8.0–10.7 µm (av. 9.3 ± 0.8 µm, n = 21) wide in the broadest part, apical appendages 1.4–2.3 µm (av. 1.8 µm, n = 19) long.</p><fig id="F3" position="float" orientation="portrait"><object-id xmlns:xlink="http://www.w3.org/1999/xlink" content-type="doi" xlink:type="simple">10.3897/mycokeys.123.160374.figure3</object-id><object-id xmlns:xlink="http://www.w3.org/1999/xlink" content-type="arpha" xlink:type="simple">4180BDD4-0912-535F-9041-55ECA7FAB223</object-id><label>Figure 3.</label><caption><p><italic><tp:taxon-name><tp:taxon-name-part taxon-name-part-type="genus" reg="Beltrania">Beltrania</tp:taxon-name-part> <tp:taxon-name-part taxon-name-part-type="species" reg="veri">veri</tp:taxon-name-part></tp:taxon-name></italic> (<named-content xmlns:xlink="http://www.w3.org/1999/xlink" content-type="dwc:institutional_code" xlink:title="Shandong Agricultural University Culture Collection" xlink:href="http://grbio.org/institution/shandong-agricultural-university" xlink:type="simple">SAUCC</named-content> 8938-5A). a. Leaf of host plant; b, c. Upper and reverse views of cultures on <abbrev xmlns:xlink="http://www.w3.org/1999/xlink" xlink:title="potato dextrose agar" id="ABBRID0EGFDI" xlink:type="simple">PDA</abbrev> after 14 days of inoculation at 25 °C; d. Seta and conidia; e. Imperfect seta; f–i. Conidiophores, conidiogenous cells, and conidia; j. Basal part of setae; k. Conidiophores and setae on a pine needle in <abbrev xmlns:xlink="http://www.w3.org/1999/xlink" xlink:title="water agar" id="ABBRID0EKFDI" xlink:type="simple">WA</abbrev>; l. Conidia. Scale bars: 10 μm (d–j, l).</p></caption><graphic xmlns:xlink="http://www.w3.org/1999/xlink" xlink:href="mycokeys-123-001-g003.jpg" position="float" orientation="portrait" xlink:type="simple" id="oo_1423337.jpg"><uri content-type="original_file" xlink:type="simple">https://binary.pensoft.net/fig/1423337</uri></graphic></fig></tp:treatment-sec><tp:treatment-sec sec-type="description" id="SECID0ETFDI"><title>Culture characteristics.</title><p>Colonies on <abbrev xmlns:xlink="http://www.w3.org/1999/xlink" xlink:title="potato dextrose agar" id="ABBRID0EZFDI" xlink:type="simple">PDA</abbrev> at 25 °C in darkness, reaching 71 mm in diameter in 14 d. Surface white, dense, and raised in the middle. Reverse pale yellow.</p></tp:treatment-sec><tp:treatment-sec sec-type="material" id="SECID0E4FDI"><title>Material examined.</title><p>China • Yunan Province, Puer City, Simao District, Puer Sun River Forest Park, on leaves of <italic><tp:taxon-name><tp:taxon-name-part taxon-name-part-type="genus" reg="Cinnamomum">Cinnamomum</tp:taxon-name-part> <tp:taxon-name-part taxon-name-part-type="species" reg="verum">verum</tp:taxon-name-part></tp:taxon-name></italic>, 15 May 2023, Q.Y. Liu, (<named-content xmlns:xlink="http://www.w3.org/1999/xlink" content-type="dwc:institutional_code" xlink:title="Herbarium Mycologicum Academiae Sinicae, Chinese Academy of Sciences, Beijing" xlink:href="http://grbio.org/institution/chinese-academy-sciences" xlink:type="simple">HMAS</named-content> 354000, holotype), ex-type living culture <named-content xmlns:xlink="http://www.w3.org/1999/xlink" content-type="dwc:institutional_code" xlink:title="China General Microbiological Culture Collection Center" xlink:href="http://grbio.org/institution/china-general-microbiological-culture-collection-center-chinese-academy-sciences" xlink:type="simple">CGMCC</named-content> 3.28828 = <named-content xmlns:xlink="http://www.w3.org/1999/xlink" content-type="dwc:institutional_code" xlink:title="Shandong Agricultural University Culture Collection" xlink:href="http://grbio.org/institution/shandong-agricultural-university" xlink:type="simple">SAUCC</named-content> 8938-5A; Ibid., (<named-content xmlns:xlink="http://www.w3.org/1999/xlink" content-type="dwc:institutional_code" xlink:title="Herbarium of the Department of Plant Pathology, Shandong Agricultural University, Taian, China" xlink:href="http://grbio.org/institution/shandong-agricultural-university" xlink:type="simple">HSAUP</named-content> 8938-5B, paratype), living culture <named-content xmlns:xlink="http://www.w3.org/1999/xlink" content-type="dwc:institutional_code" xlink:title="Shandong Agricultural University Culture Collection" xlink:href="http://grbio.org/institution/shandong-agricultural-university" xlink:type="simple">SAUCC</named-content> 8938-5B.</p></tp:treatment-sec><tp:treatment-sec sec-type="GeneBank numbers" id="SECID0EHHDI"><title>GeneBank numbers.</title><p><named-content xmlns:xlink="http://www.w3.org/1999/xlink" content-type="dwc:institutional_code" xlink:title="Shandong Agricultural University Culture Collection" xlink:href="http://grbio.org/institution/shandong-agricultural-university" xlink:type="simple">SAUCC</named-content> 8938-5A: <abbrev xmlns:xlink="http://www.w3.org/1999/xlink" xlink:title="internal transcribed spacer" id="ABBRID0ESHDI" xlink:type="simple">ITS</abbrev> = <ext-link xmlns:xlink="http://www.w3.org/1999/xlink" ext-link-type="gen" xlink:href="PV577718" xlink:type="simple">PV577718</ext-link>, <abbrev xmlns:xlink="http://www.w3.org/1999/xlink" xlink:title="large subunit of ribosomal DNA" id="ABBRID0E2HDI" xlink:type="simple">LSU</abbrev> = <ext-link xmlns:xlink="http://www.w3.org/1999/xlink" ext-link-type="gen" xlink:href="PV570362" xlink:type="simple">PV570362</ext-link>, <italic>RPB2</italic> = <ext-link xmlns:xlink="http://www.w3.org/1999/xlink" ext-link-type="gen" xlink:href="PV420883" xlink:type="simple">PV420883</ext-link>, <italic>TEF1</italic>-<italic>α</italic> = <ext-link xmlns:xlink="http://www.w3.org/1999/xlink" ext-link-type="gen" xlink:href="PV420897" xlink:type="simple">PV420897</ext-link>, <italic>TUB2</italic> = <ext-link xmlns:xlink="http://www.w3.org/1999/xlink" ext-link-type="gen" xlink:href="PV420905" xlink:type="simple">PV420905</ext-link>; <named-content xmlns:xlink="http://www.w3.org/1999/xlink" content-type="dwc:institutional_code" xlink:title="Shandong Agricultural University Culture Collection" xlink:href="http://grbio.org/institution/shandong-agricultural-university" xlink:type="simple">SAUCC</named-content> 8938-5B: <abbrev xmlns:xlink="http://www.w3.org/1999/xlink" xlink:title="internal transcribed spacer" id="ABBRID0EAJDI" xlink:type="simple">ITS</abbrev> = <ext-link xmlns:xlink="http://www.w3.org/1999/xlink" ext-link-type="gen" xlink:href="PV577719" xlink:type="simple">PV577719</ext-link>, <abbrev xmlns:xlink="http://www.w3.org/1999/xlink" xlink:title="large subunit of ribosomal DNA" id="ABBRID0EJJDI" xlink:type="simple">LSU</abbrev> = <ext-link xmlns:xlink="http://www.w3.org/1999/xlink" ext-link-type="gen" xlink:href="PV570363" xlink:type="simple">PV570363</ext-link>, <italic>RPB2</italic> = <ext-link xmlns:xlink="http://www.w3.org/1999/xlink" ext-link-type="gen" xlink:href="PV420884" xlink:type="simple">PV420884</ext-link>, <italic>TEF1</italic>-<italic>α</italic> = <ext-link xmlns:xlink="http://www.w3.org/1999/xlink" ext-link-type="gen" xlink:href="PV420898" xlink:type="simple">PV420898</ext-link>, <italic>TUB2</italic> = <ext-link xmlns:xlink="http://www.w3.org/1999/xlink" ext-link-type="gen" xlink:href="PV420906" xlink:type="simple">PV420906</ext-link>.</p></tp:treatment-sec><tp:treatment-sec sec-type="notes" id="SECID0EJKDI"><title>Notes.</title><p>Phylogenetic analysis showed that two isolates (<named-content xmlns:xlink="http://www.w3.org/1999/xlink" content-type="dwc:institutional_code" xlink:title="Shandong Agricultural University Culture Collection" xlink:href="http://grbio.org/institution/shandong-agricultural-university" xlink:type="simple">SAUCC</named-content> 8938-5A and <named-content xmlns:xlink="http://www.w3.org/1999/xlink" content-type="dwc:institutional_code" xlink:title="Shandong Agricultural University Culture Collection" xlink:href="http://grbio.org/institution/shandong-agricultural-university" xlink:type="simple">SAUCC</named-content> 8938-5B) of <italic><tp:taxon-name><tp:taxon-name-part taxon-name-part-type="genus" reg="Beltrania">Beltrania</tp:taxon-name-part> <tp:taxon-name-part taxon-name-part-type="species" reg="veri">veri</tp:taxon-name-part></tp:taxon-name></italic> were closely related to <italic><tp:taxon-name><tp:taxon-name-part taxon-name-part-type="genus" reg="Beltrania">B.</tp:taxon-name-part> <tp:taxon-name-part taxon-name-part-type="species" reg="querna">querna</tp:taxon-name-part></tp:taxon-name></italic> (BCRC 34620). <italic><tp:taxon-name><tp:taxon-name-part taxon-name-part-type="genus" reg="Beltrania">B.</tp:taxon-name-part> <tp:taxon-name-part taxon-name-part-type="species" reg="querna">querna</tp:taxon-name-part></tp:taxon-name></italic> (BCRC 34620) only has <abbrev xmlns:xlink="http://www.w3.org/1999/xlink" xlink:title="internal transcribed spacer" id="ABBRID0E1LDI" xlink:type="simple">ITS</abbrev> sequence data (<xref ref-type="bibr" rid="B44">Rajeshkumar et al. 2016</xref>). Phylogenetically, <italic><tp:taxon-name><tp:taxon-name-part taxon-name-part-type="genus" reg="Beltrania">B.</tp:taxon-name-part> <tp:taxon-name-part taxon-name-part-type="species" reg="veri">veri</tp:taxon-name-part></tp:taxon-name></italic> (<named-content xmlns:xlink="http://www.w3.org/1999/xlink" content-type="dwc:institutional_code" xlink:title="Shandong Agricultural University Culture Collection" xlink:href="http://grbio.org/institution/shandong-agricultural-university" xlink:type="simple">SAUCC</named-content> 8938-5A, ex-type strain) is closely related to <italic><tp:taxon-name><tp:taxon-name-part taxon-name-part-type="genus" reg="Beltrania">B.</tp:taxon-name-part> <tp:taxon-name-part taxon-name-part-type="species" reg="querna">querna</tp:taxon-name-part></tp:taxon-name></italic> (BCRC 34620) and shows 7/493 differences in <abbrev xmlns:xlink="http://www.w3.org/1999/xlink" xlink:title="internal transcribed spacer" id="ABBRID0E4MDI" xlink:type="simple">ITS</abbrev>. Morphologically, our specimens differ from <italic><tp:taxon-name><tp:taxon-name-part taxon-name-part-type="genus" reg="Beltrania">B.</tp:taxon-name-part> <tp:taxon-name-part taxon-name-part-type="species" reg="querna">querna</tp:taxon-name-part></tp:taxon-name></italic> by their shorter apical appendages (1.4–2.3 µm vs. 4–9 µm), longer setae (193–390.5 μm vs. 125–185 μm), and shorter conidia (15.5–21.5 μm vs. 23–28 μm) (<xref ref-type="bibr" rid="B2">Barbosa et al. 2009</xref>). Thus, based on the guidelines of <xref ref-type="bibr" rid="B5">Chethana et al. (2021)</xref>, we describe this fungus as a new species.</p></tp:treatment-sec><ref-list><ref id="B44"><mixed-citation xmlns:xlink="http://www.w3.org/1999/xlink" xlink:type="simple"><person-group><name name-style="western"><surname>Rajeshkumar</surname><given-names>KC</given-names></name><name name-style="western"><surname>Crous</surname><given-names>PW</given-names></name><name name-style="western"><surname>Groenewald</surname><given-names>JZ</given-names></name><name name-style="western"><surname>Seifert</surname><given-names>KA</given-names></name></person-group> (<year>2016</year>) <article-title>Resolving the phylogenetic placement of <italic><tp:taxon-name><tp:taxon-name-part taxon-name-part-type="genus">Porobeltraniella</tp:taxon-name-part></tp:taxon-name></italic> and allied genera in the <tp:taxon-name><tp:taxon-name-part taxon-name-part-type="family">Beltraniaceae</tp:taxon-name-part></tp:taxon-name>.</article-title><source>Mycological Progress</source><volume>15</volume>: <fpage>1119</fpage>–<lpage>1136</lpage>. <ext-link xlink:href="10.1007/s11557-016-1234-4" ext-link-type="doi" xlink:type="simple">https://doi.org/10.1007/s11557-016-1234-4</ext-link></mixed-citation></ref><ref id="B2"><mixed-citation xmlns:xlink="http://www.w3.org/1999/xlink" xlink:type="simple"><person-group><name name-style="western"><surname>Barbosa</surname><given-names>FR</given-names></name><name name-style="western"><surname>Maia</surname><given-names>LC</given-names></name><name name-style="western"><surname>Gusmão</surname><given-names>LFP</given-names></name></person-group> (<year>2009</year>) <article-title>Novos registros de hyphomycetes decompositores para o Estado da Bahia, Brasil.</article-title><source>Acta Botanica Brasílica</source><volume>23</volume>(<issue>2</issue>): <fpage>323</fpage>–<lpage>329</lpage>. <ext-link xlink:href="10.1590/S0102-33062009000200004" ext-link-type="doi" xlink:type="simple">https://doi.org/10.1590/S0102-33062009000200004</ext-link></mixed-citation></ref><ref id="B5"><mixed-citation xmlns:xlink="http://www.w3.org/1999/xlink" xlink:type="simple"><person-group><name name-style="western"><surname>Chethana</surname><given-names>KWT</given-names></name><name name-style="western"><surname>Manawasinghe</surname><given-names>IS</given-names></name><name name-style="western"><surname>Hurdeal</surname><given-names>VG</given-names></name><name name-style="western"><surname>Bhunjun</surname><given-names>CS</given-names></name><name name-style="western"><surname>Appadoo</surname><given-names>MA</given-names></name><name name-style="western"><surname>Gentekaki</surname><given-names>E</given-names></name><name name-style="western"><surname>Raspé</surname><given-names>O</given-names></name><name name-style="western"><surname>Promputtha</surname><given-names>I</given-names></name><name name-style="western"><surname>Hyde</surname><given-names>KD</given-names></name></person-group> (<year>2021</year>) What are fungal species and how to delineate them? Fungal Diversity 109: 1–25. <ext-link xlink:href="10.1007/s13225-021-00483-9" ext-link-type="doi" xlink:type="simple">https://doi.org/10.1007/s13225-021-00483-9</ext-link></mixed-citation></ref></ref-list></tp:taxon-treatment>
