# Supplementary material for: ﻿Morpho-phylogenetic evidence reveals new species and records of Beltraniaceae (Amphisphaeriales, Sordariomycetes) from southern China
Source: MycoKeys. 2025 Sep 24;123:1–28. doi: 10.3897/mycokeys.123.160374 (PMC12489497; doi:10.3897/mycokeys.123.160374)
Supplement: XML Treatment for Beltraniella fertilis [file mycokeys.123.160374-treatment4.xml]

<!DOCTYPE tp:taxon-treatment
  PUBLIC "-//TaxonX//DTD Taxonomic Treatment Publishing DTD v0 20100105//EN" "tax-treatment-NSO.dtd">
<tp:taxon-treatment xmlns:tp="http://www.plazi.org/taxpub"><tp:treatment-meta><kwd-group><label>Taxon classification</label><kwd>
                <named-content content-type="kingdom">Fungi</named-content>
              </kwd><kwd>
                <named-content content-type="order">Amphisphaeriales</named-content>
              </kwd><kwd>
                <named-content content-type="family">Beltraniaceae</named-content>
              </kwd></kwd-group><mixed-citation publication-type="journal"><person-group><name><surname>Liu</surname><given-names>Qiyun</given-names></name><name><surname>Li</surname><given-names>Duhua</given-names></name><name><surname>Zhang</surname><given-names>Zhaoxue</given-names></name><name><surname>Geng</surname><given-names>Yuefeng</given-names></name><name><surname>Li</surname><given-names>Zhuang</given-names></name><name><surname>Zhang</surname><given-names>Xiuguo</given-names></name><name><surname>Xia</surname><given-names>Jiwen</given-names></name></person-group><article-title>﻿Morpho-phylogenetic evidence reveals new species and records of <tp:taxon-name><tp:taxon-name-part taxon-name-part-type="family">Beltraniaceae</tp:taxon-name-part></tp:taxon-name> (<tp:taxon-name><tp:taxon-name-part taxon-name-part-type="order">Amphisphaeriales</tp:taxon-name-part></tp:taxon-name>, <tp:taxon-name><tp:taxon-name-part taxon-name-part-type="class">Sordariomycetes</tp:taxon-name-part></tp:taxon-name>) from southern China</article-title><source>MycoKeys</source><day>24</day><month>09</month><year>2025</year><volume>123</volume><fpage>1</fpage><lpage>28</lpage><pub-id pub-id-type="doi">10.3897/mycokeys.123.160374</pub-id></mixed-citation></tp:treatment-meta><tp:nomenclature><label>﻿</label><tp:taxon-name><object-id xmlns:xlink="http://www.w3.org/1999/xlink" content-type="arpha" xlink:type="simple">5481B643-1D73-5792-B12A-C22465A5ED1F</object-id>
              <tp:taxon-name-part taxon-name-part-type="genus" reg="Beltraniella">Beltraniella</tp:taxon-name-part>
              <tp:taxon-name-part taxon-name-part-type="species" reg="fertilis">fertilis</tp:taxon-name-part>
            </tp:taxon-name><tp:taxon-authority>Heredia, R.M. Arias, M. Reyes &amp; R.F. Castañeda, Fungal Diversity 11: 100 (2002)</tp:taxon-authority><xref ref-type="fig" rid="F5">Fig. 5</xref></tp:nomenclature><tp:treatment-sec sec-type="description" id="SECID0EI3DI"><title>Description.</title><p><bold><italic>Sexual morph</italic></bold>: Undetermined. <bold><italic>Asexual morph</italic></bold>: Setae numerous, erect, arising from radially lobed basal cells, straight or flexuous, unbranched, single, thick-walled, verrucose, dark brown, 130–189 μm long, 5.4–8.6 μm wide at the base, tapering to apointed apex, or arising from a dark brown, swollen, radially lobed cell, 12.9–22.8 μm in diameter. Conidiophores macronematous, sometimes setiform, single, straight, partly verrucose, smooth-walled, 21.9–60.7 μm long, 3.2–5.2 μm wide (av. = 39 μm × 4.2, n = 11), sometimes branched at the apical region, subhyaline to pale yellow, paler towards a pointed apex. Conidiogenous cells monoblastic to polyblastic, integrated, terminal, geniculate, cylindrical, hyaline to subhyaline, smooth, 10–12 × 2.4–5.2 μm (av. = 11.39 ± 1.05 × 6.00 ± 0.87 μm). Separating cells ovoid or fusiform, thin-walled, smooth, hyaline to subhyaline, 1-denticulate at each end, 8.9–11.9 µm (av. = 10.4 μm, n = 25) long, 3.2–4.6 µm (av. = 3.9 μm, n = 25) wide in the broadest part. Conidia acrogenous, simple, dry, straight, smooth, thin-walled, turbinate to obpyriform, rostrate to pointed at proximal end, rounded at distal end, hyaline to subhyaline, 17.8–23.7 µm long, 3.9–8.1 µm wide (av. = 20.28 × 6.25 μm, n = 25) in the broadest part.</p><fig id="F5" position="float" orientation="portrait"><object-id xmlns:xlink="http://www.w3.org/1999/xlink" content-type="doi" xlink:type="simple">10.3897/mycokeys.123.160374.figure5</object-id><object-id xmlns:xlink="http://www.w3.org/1999/xlink" content-type="arpha" xlink:type="simple">C8A914EE-7DFC-5EF1-BCA2-F94751B2E050</object-id><label>Figure 5.</label><caption><p><italic><tp:taxon-name><tp:taxon-name-part taxon-name-part-type="genus" reg="Beltraniella">Beltraniella</tp:taxon-name-part> <tp:taxon-name-part taxon-name-part-type="species" reg="fertilis">fertilis</tp:taxon-name-part></tp:taxon-name></italic> (<named-content xmlns:xlink="http://www.w3.org/1999/xlink" content-type="dwc:institutional_code" xlink:title="Shandong Agricultural University Culture Collection" xlink:href="http://grbio.org/institution/shandong-agricultural-university" xlink:type="simple">SAUCC</named-content> 2153-2). a, b. Upper and reverse views of cultures on <abbrev xmlns:xlink="http://www.w3.org/1999/xlink" xlink:title="potato dextrose agar" id="ABBRID0EO4DI" xlink:type="simple">PDA</abbrev> after 14 days of inoculation at 25 °C; c. Conidiophores and setae on a pine needle in <abbrev xmlns:xlink="http://www.w3.org/1999/xlink" xlink:title="water agar" id="ABBRID0ES4DI" xlink:type="simple">WA</abbrev>; d. Seta; e. Conidiophores, conidiogenous cells, and conidia; f. Conidiophores and conidiogenous cells; g. Separating cells; h. Conidia. Scale bars: 10 μm (d–h).</p></caption><graphic xmlns:xlink="http://www.w3.org/1999/xlink" xlink:href="mycokeys-123-001-g005.jpg" position="float" orientation="portrait" xlink:type="simple" id="oo_1423339.jpg"><uri content-type="original_file" xlink:type="simple">https://binary.pensoft.net/fig/1423339</uri></graphic></fig></tp:treatment-sec><tp:treatment-sec sec-type="description" id="SECID0E24DI"><title>Culture characteristics.</title><p>Colonies on <abbrev xmlns:xlink="http://www.w3.org/1999/xlink" xlink:title="potato dextrose agar" id="ABBRID0EB5DI" xlink:type="simple">PDA</abbrev> at 25 °C in darkness, occupying an entire 90 mm Petri dish in 14 d. Surface greyish white, prominent. Reverse tanned in the middle, with the edges being medium brown.</p></tp:treatment-sec><tp:treatment-sec sec-type="material" id="SECID0EF5DI"><title>Materials examined.</title><p>China • Yunnan Province, Xishuangbanna Primitive For­est Park, on leaf litter, 17 March 2023, Q.Y. Liu, (<named-content xmlns:xlink="http://www.w3.org/1999/xlink" content-type="dwc:institutional_code" xlink:title="Herbarium of the Department of Plant Pathology, Shandong Agricultural University, Taian, China" xlink:href="http://grbio.org/institution/shandong-agricultural-university" xlink:type="simple">HSAUP</named-content> 2153-2, new locality re­cord), living cultures <named-content xmlns:xlink="http://www.w3.org/1999/xlink" content-type="dwc:institutional_code" xlink:title="Shandong Agricultural University Culture Collection" xlink:href="http://grbio.org/institution/shandong-agricultural-university" xlink:type="simple">SAUCC</named-content> 2153-2.</p></tp:treatment-sec><tp:treatment-sec sec-type="GeneBank numbers" id="SECID0EV5DI"><title>GeneBank numbers.</title><p><named-content xmlns:xlink="http://www.w3.org/1999/xlink" content-type="dwc:institutional_code" xlink:title="Shandong Agricultural University Culture Collection" xlink:href="http://grbio.org/institution/shandong-agricultural-university" xlink:type="simple">SAUCC</named-content> 2153-2: <abbrev xmlns:xlink="http://www.w3.org/1999/xlink" xlink:title="internal transcribed spacer" id="ABBRID0EA6DI" xlink:type="simple">ITS</abbrev> = <ext-link xmlns:xlink="http://www.w3.org/1999/xlink" ext-link-type="gen" xlink:href="PQ351205" xlink:type="simple">PQ351205</ext-link>, <abbrev xmlns:xlink="http://www.w3.org/1999/xlink" xlink:title="large subunit of ribosomal DNA" id="ABBRID0EJ6DI" xlink:type="simple">LSU</abbrev> = <ext-link xmlns:xlink="http://www.w3.org/1999/xlink" ext-link-type="gen" xlink:href="PQ351421" xlink:type="simple">PQ351421</ext-link>, <italic>RPB2</italic> = <ext-link xmlns:xlink="http://www.w3.org/1999/xlink" ext-link-type="gen" xlink:href="PV420886" xlink:type="simple">PV420886</ext-link>, <italic>TEF1</italic>-<italic>α</italic> = <ext-link xmlns:xlink="http://www.w3.org/1999/xlink" ext-link-type="gen" xlink:href="PV420890" xlink:type="simple">PV420890</ext-link>, <italic>TUB2</italic> = <ext-link xmlns:xlink="http://www.w3.org/1999/xlink" ext-link-type="gen" xlink:href="PV420899" xlink:type="simple">PV420899</ext-link>.</p></tp:treatment-sec><tp:treatment-sec sec-type="notes" id="SECID0EKAAK"><title>Notes.</title><p>Existing strains of <italic><tp:taxon-name><tp:taxon-name-part taxon-name-part-type="genus" reg="Beltraniella">Beltraniella</tp:taxon-name-part> <tp:taxon-name-part taxon-name-part-type="species" reg="fertilis">fertilis</tp:taxon-name-part></tp:taxon-name></italic> (MFLUCC 17-2136, MFLUCC 17-2137, MFLUCC 17-2138, MFLUCC 19-0487, and MFLUCC 20-0119) and our isolate (<named-content xmlns:xlink="http://www.w3.org/1999/xlink" content-type="dwc:institutional_code" xlink:title="Shandong Agricultural University Culture Collection" xlink:href="http://grbio.org/institution/shandong-agricultural-university" xlink:type="simple">SAUCC</named-content> 2153-2) clustered with good support (<abbrev xmlns:xlink="http://www.w3.org/1999/xlink" xlink:title="maximum likelihood" id="ABBRID0EABAK" xlink:type="simple">ML</abbrev> = 86%, BI = 0.9) in the phylogenetic tree. A comparison of nucleotides shows the <abbrev xmlns:xlink="http://www.w3.org/1999/xlink" xlink:title="internal transcribed spacer" id="ABBRID0EEBAK" xlink:type="simple">ITS</abbrev> and <abbrev xmlns:xlink="http://www.w3.org/1999/xlink" xlink:title="large subunit of ribosomal DNA" id="ABBRID0EIBAK" xlink:type="simple">LSU</abbrev> loci of our isolate are identical to those of <italic><tp:taxon-name><tp:taxon-name-part taxon-name-part-type="genus" reg="Beltraniella">Be.</tp:taxon-name-part> <tp:taxon-name-part taxon-name-part-type="species" reg="fertilis">fertilis</tp:taxon-name-part></tp:taxon-name></italic> (MFLUCC 17-2136, MFLUCC 17-2137, MFLUCC 17-2138, and MFLUCC 19-0487). Our isolate is similar to <italic><tp:taxon-name><tp:taxon-name-part taxon-name-part-type="genus" reg="Beltraniella">Be.</tp:taxon-name-part> <tp:taxon-name-part taxon-name-part-type="species" reg="fertilis">fertilis</tp:taxon-name-part></tp:taxon-name></italic> in its setae, conidiophores, and conidia. However, the conidial size of MFLUCC 20-0119 is smaller than that of the others. No median transverse band of lighter pigment was observed in the conidia of our isolate and MFLUCC 20-0119. These morphological variations are likely caused by differences in environmental conditions (<xref ref-type="bibr" rid="B15">Francisco et al. 2019</xref>). Based on morphological characteristics and phylogenetic analysis, this study is the first report of <italic><tp:taxon-name><tp:taxon-name-part taxon-name-part-type="genus" reg="Beltraniella">Be.</tp:taxon-name-part> <tp:taxon-name-part taxon-name-part-type="species" reg="fertilis">fertilis</tp:taxon-name-part></tp:taxon-name></italic> in China (<xref ref-type="bibr" rid="B18">Heredia et al. 2002</xref>; <xref ref-type="bibr" rid="B31">Lin et al. 2017b</xref>; <xref ref-type="bibr" rid="B42">Perera et al. 2020</xref>; <xref ref-type="bibr" rid="B58">Yasanthika et al. 2020</xref>).</p></tp:treatment-sec><ref-list><ref id="B15"><mixed-citation xmlns:xlink="http://www.w3.org/1999/xlink" xlink:type="simple"><person-group><name name-style="western"><surname>Francisco</surname><given-names>CS</given-names></name><name name-style="western"><surname>Ma</surname><given-names>X</given-names></name><name name-style="western"><surname>Zwyssig</surname><given-names>MM</given-names></name><name name-style="western"><surname>McDonald</surname><given-names>BA</given-names></name><name name-style="western"><surname>Palma-Guerrero</surname><given-names>J</given-names></name></person-group> (<year>2019</year>) Morphological changes in response to environmental stresses in the fungal plant pathogen <italic><tp:taxon-name><tp:taxon-name-part taxon-name-part-type="genus">Zymoseptoria</tp:taxon-name-part> <tp:taxon-name-part taxon-name-part-type="species">tritici</tp:taxon-name-part></tp:taxon-name></italic>. Scientific Reports 9. <ext-link xlink:href="10.1038/s41598-019-45994-3" ext-link-type="doi" xlink:type="simple">https://doi.org/10.1038/s41598-019-45994-3</ext-link></mixed-citation></ref><ref id="B18"><mixed-citation xmlns:xlink="http://www.w3.org/1999/xlink" xlink:type="simple"><person-group><name name-style="western"><surname>Heredia</surname><given-names>G</given-names></name><name name-style="western"><surname>Arias</surname><given-names>RM</given-names></name><name name-style="western"><surname>Reyes</surname><given-names>M</given-names></name><name name-style="western"><surname>Castañeda-Ruíz</surname><given-names>R</given-names></name></person-group> (<year>2002</year>) <article-title>New anamorph fungi with rhombic conidia from Mexican tropical forest litter.</article-title><source>Fungal Diversity</source><volume>11</volume>: <fpage>99</fpage>–<lpage>107</lpage>.</mixed-citation></ref><ref id="B31"><mixed-citation xmlns:xlink="http://www.w3.org/1999/xlink" xlink:type="simple"><person-group><name name-style="western"><surname>Lin</surname><given-names>CG</given-names></name><name name-style="western"><surname>Hyde</surname><given-names>KD</given-names></name><name name-style="western"><surname>Lumyong</surname><given-names>S</given-names></name><name name-style="western"><surname>McKenzie</surname><given-names>EHC</given-names></name></person-group> (<year>2017b</year>) <article-title><italic><tp:taxon-name><tp:taxon-name-part taxon-name-part-type="genus">Beltrania</tp:taxon-name-part></tp:taxon-name></italic>-Like Taxa from Thailand. Cryptogamie.</article-title><source>Mycologie</source><volume>38</volume>: <fpage>301</fpage>–<lpage>319</lpage>. <ext-link xlink:href="10.7872/crym/v38.iss3.2017.301" ext-link-type="doi" xlink:type="simple">https://doi.org/10.7872/crym/v38.iss3.2017.301</ext-link></mixed-citation></ref><ref id="B42"><mixed-citation xmlns:xlink="http://www.w3.org/1999/xlink" xlink:type="simple"><person-group><name name-style="western"><surname>Perera</surname><given-names>RH</given-names></name><name name-style="western"><surname>Hyde</surname><given-names>KD</given-names></name><name name-style="western"><surname>Maharachchikumbura</surname><given-names>SSN</given-names></name><name name-style="western"><surname>Jones</surname><given-names>EBG</given-names></name><name name-style="western"><surname>McKenzie</surname><given-names>EHC</given-names></name><name name-style="western"><surname>Stadler</surname><given-names>M</given-names></name><name name-style="western"><surname>Lee</surname><given-names>HB</given-names></name><name name-style="western"><surname>Samarakoon</surname><given-names>MC</given-names></name><name name-style="western"><surname>Ekanayaka</surname><given-names>AH</given-names></name><name name-style="western"><surname>Camporesi</surname><given-names>E</given-names></name><name name-style="western"><surname>Liu</surname><given-names>JK</given-names></name><name name-style="western"><surname>Liu</surname><given-names>ZY</given-names></name></person-group> (<year>2020</year>) <article-title><tp:taxon-name><tp:taxon-name-part taxon-name-part-type="kingdom">Fungi</tp:taxon-name-part></tp:taxon-name> on wild seeds and fruits.</article-title><source>Mycosphere: Journal of Fungal Biology</source><volume>11</volume>: <fpage>2108</fpage>–<lpage>2480</lpage>. <ext-link xlink:href="10.5943/mycosphere/11/1/14" ext-link-type="doi" xlink:type="simple">https://doi.org/10.5943/mycosphere/11/1/14</ext-link></mixed-citation></ref><ref id="B58"><mixed-citation xmlns:xlink="http://www.w3.org/1999/xlink" xlink:type="simple"><person-group><name name-style="western"><surname>Yasanthika</surname><given-names>WAE</given-names></name><name name-style="western"><surname>Wanasinghe</surname><given-names>DN</given-names></name><name name-style="western"><surname>Karunarathna</surname><given-names>SC</given-names></name><name name-style="western"><surname>Bhat</surname><given-names>DJ</given-names></name><name name-style="western"><surname>Samarakoon</surname><given-names>SMBC</given-names></name><name name-style="western"><surname>Ren</surname><given-names>GC</given-names></name><name name-style="western"><surname>Monkai</surname><given-names>J</given-names></name><name name-style="western"><surname>Mortimer</surname><given-names>PE</given-names></name><name name-style="western"><surname>Hyde</surname><given-names>KD</given-names></name></person-group> (<year>2020</year>) <article-title>Two new <tp:taxon-name><tp:taxon-name-part taxon-name-part-type="class">Sordariomycetes</tp:taxon-name-part></tp:taxon-name> records from forest soils in Thailand.</article-title><source>Asian Journal of Mycology</source><volume>3</volume>: <fpage>456</fpage>–<lpage>472</lpage>. <ext-link xlink:href="10.5943/ajom/3/1/16" ext-link-type="doi" xlink:type="simple">https://doi.org/10.5943/ajom/3/1/16</ext-link></mixed-citation></ref></ref-list></tp:taxon-treatment>
