# Supplementary material for: ﻿Morpho-phylogenetic evidence reveals new species and records of Beltraniaceae (Amphisphaeriales, Sordariomycetes) from southern China
Source: MycoKeys. 2025 Sep 24;123:1–28. doi: 10.3897/mycokeys.123.160374 (PMC12489497; doi:10.3897/mycokeys.123.160374)
Supplement: XML Treatment for Beltraniella jianfengensis [file mycokeys.123.160374-treatment5.xml]

<!DOCTYPE tp:taxon-treatment
  PUBLIC "-//TaxonX//DTD Taxonomic Treatment Publishing DTD v0 20100105//EN" "tax-treatment-NSO.dtd">
<tp:taxon-treatment xmlns:tp="http://www.plazi.org/taxpub"><tp:treatment-meta><kwd-group><label>Taxon classification</label><kwd>
                <named-content content-type="kingdom">Fungi</named-content>
              </kwd><kwd>
                <named-content content-type="order">Amphisphaeriales</named-content>
              </kwd><kwd>
                <named-content content-type="family">Beltraniaceae</named-content>
              </kwd></kwd-group><mixed-citation publication-type="journal"><person-group><name><surname>Liu</surname><given-names>Qiyun</given-names></name><name><surname>Li</surname><given-names>Duhua</given-names></name><name><surname>Zhang</surname><given-names>Zhaoxue</given-names></name><name><surname>Geng</surname><given-names>Yuefeng</given-names></name><name><surname>Li</surname><given-names>Zhuang</given-names></name><name><surname>Zhang</surname><given-names>Xiuguo</given-names></name><name><surname>Xia</surname><given-names>Jiwen</given-names></name></person-group><article-title>﻿Morpho-phylogenetic evidence reveals new species and records of <tp:taxon-name><tp:taxon-name-part taxon-name-part-type="family">Beltraniaceae</tp:taxon-name-part></tp:taxon-name> (<tp:taxon-name><tp:taxon-name-part taxon-name-part-type="order">Amphisphaeriales</tp:taxon-name-part></tp:taxon-name>, <tp:taxon-name><tp:taxon-name-part taxon-name-part-type="class">Sordariomycetes</tp:taxon-name-part></tp:taxon-name>) from southern China</article-title><source>MycoKeys</source><day>24</day><month>09</month><year>2025</year><volume>123</volume><fpage>1</fpage><lpage>28</lpage><pub-id pub-id-type="doi">10.3897/mycokeys.123.160374</pub-id></mixed-citation></tp:treatment-meta><tp:nomenclature><label>﻿</label><tp:taxon-name><object-id xmlns:xlink="http://www.w3.org/1999/xlink" content-type="arpha" xlink:type="simple">BFC51BC5-AA82-53EC-8F1B-1F9115AC39AE</object-id>
              <tp:taxon-name-part taxon-name-part-type="genus" reg="Beltraniella">Beltraniella</tp:taxon-name-part>
              <tp:taxon-name-part taxon-name-part-type="species" reg="jianfengensis">jianfengensis</tp:taxon-name-part>
            </tp:taxon-name><tp:taxon-authority>W.W. Liu, C.Z. Yin, Z.X. Zhang &amp; X.G. Zhang, MycoKeys 116: 132 (2025)</tp:taxon-authority><xref ref-type="fig" rid="F6">Fig. 6</xref></tp:nomenclature><tp:treatment-sec sec-type="description" id="SECID0EKEAK"><title>Description.</title><p><bold><italic>Sexual morph</italic></bold>: Undetermined. <bold><italic>Asexual morph</italic></bold>: Setae numerous, erect, straight or flexuous, unbranched, single or in small groups, thick-walled, verrucose, dark brown, 102–165 μm long, 3.9–9.3 μm wide at the base, tapering to a pointed apex, or arising from a dark brown, swollen, radially lobed basal cell, 8.9–15.6 μm in diameter. Imperfect setae single, flexuous, septate, verrucose, thick-walled, pale brown, up to 115 μm long, swollen at the base. Conidiophores macronematous, short, simple or branched, septate, verrucose, swollen at the base, subhyaline to pale brown, thin-walled, arising from basal cells of setae, 26–87 μm long, 5.9–9.7 μm wide. Conidiogenous cells polyblastic, integrated, determinate, terminal, cylindrical, oblong, hyaline to subhyaline, verrucose, 6.3–33.3 µm (av. = 16.9 μm, n = 16) long, 4.2–6.9 µm (av. = 5.8 μm, n = 16) wide at the base. Separating cells fusiform, thin-walled, smooth, hyaline to subhyaline, 1-denticulate at each end, 11–14 µm long, 3.1–4.7 µm wide in the broadest part. Conidia arise directly from conidiogenous cells or from separating cells, aggregated, acrogenous, simple, dry, straight, smooth, thin-walled, turbinate to obpyriform, rostrate to pointed at proximal end, rounded at distal end, hyaline, 10.82–32.82 µm (av. = 25.2 μm, n = 26) long, 4.1–8.3 µm (av. = 7.1 μm, n = 26) wide in the broadest part.</p><fig id="F6" position="float" orientation="portrait"><object-id xmlns:xlink="http://www.w3.org/1999/xlink" content-type="doi" xlink:type="simple">10.3897/mycokeys.123.160374.figure6</object-id><object-id xmlns:xlink="http://www.w3.org/1999/xlink" content-type="arpha" xlink:type="simple">092FFB3F-AE8E-5612-80B6-CB43B4E4CC9C</object-id><label>Figure 6.</label><caption><p><italic><tp:taxon-name><tp:taxon-name-part taxon-name-part-type="genus" reg="Beltraniella">Beltraniella</tp:taxon-name-part> <tp:taxon-name-part taxon-name-part-type="species" reg="jianfengensis">jianfengensis</tp:taxon-name-part></tp:taxon-name></italic> (<named-content xmlns:xlink="http://www.w3.org/1999/xlink" content-type="dwc:institutional_code" xlink:title="Shandong Agricultural University Culture Collection" xlink:href="http://grbio.org/institution/shandong-agricultural-university" xlink:type="simple">SAUCC</named-content> 2905-1A). a, b. Upper and reverse views of cultures on <abbrev xmlns:xlink="http://www.w3.org/1999/xlink" xlink:title="potato dextrose agar" id="ABBRID0EQFAK" xlink:type="simple">PDA</abbrev> after 14 days of inoculation at 25 °C; c. Conidiophores and setae on a pine needle in <abbrev xmlns:xlink="http://www.w3.org/1999/xlink" xlink:title="water agar" id="ABBRID0EUFAK" xlink:type="simple">WA</abbrev>; d. Seta, conidiophores, conidiogenous cells, and conidia; e. Imperfect seta; f. Conidiophores and conidiogenous cells; g. Conidia with separating cells; h. Conidia. Scale bars: 10 μm (d–h).</p></caption><graphic xmlns:xlink="http://www.w3.org/1999/xlink" xlink:href="mycokeys-123-001-g006.jpg" position="float" orientation="portrait" xlink:type="simple" id="oo_1423340.jpg"><uri content-type="original_file" xlink:type="simple">https://binary.pensoft.net/fig/1423340</uri></graphic></fig></tp:treatment-sec><tp:treatment-sec sec-type="description" id="SECID0E4FAK"><title>Culture characteristics.</title><p>Colonies on <abbrev xmlns:xlink="http://www.w3.org/1999/xlink" xlink:title="potato dextrose agar" id="ABBRID0EDGAK" xlink:type="simple">PDA</abbrev> at 25 °C in darkness, occupying an entire 90 mm Petri dish in 14 d. Surface white, prominent. Reverse pale yellow in the middle with the edges being medium white.</p></tp:treatment-sec><tp:treatment-sec sec-type="material" id="SECID0EHGAK"><title>Materials examined.</title><p>China • Hainan Province, Lingshui Li Autonomous County, Diaoluo Mountain National Forest Park, on decaying leaves, 9 April 2023, Q.Y. Liu, <named-content xmlns:xlink="http://www.w3.org/1999/xlink" content-type="dwc:institutional_code" xlink:title="Herbarium of the Department of Plant Pathology, Shandong Agricultural University, Taian, China" xlink:href="http://grbio.org/institution/shandong-agricultural-university" xlink:type="simple">HSAUP</named-content> 2905-1A, living cultures <named-content xmlns:xlink="http://www.w3.org/1999/xlink" content-type="dwc:institutional_code" xlink:title="Shandong Agricultural University Culture Collection" xlink:href="http://grbio.org/institution/shandong-agricultural-university" xlink:type="simple">SAUCC</named-content> 2905-1A; Ibid., <named-content xmlns:xlink="http://www.w3.org/1999/xlink" content-type="dwc:institutional_code" xlink:title="Herbarium of the Department of Plant Pathology, Shandong Agricultural University, Taian, China" xlink:href="http://grbio.org/institution/shandong-agricultural-university" xlink:type="simple">HSAUP</named-content> 2905-1B, living culture <named-content xmlns:xlink="http://www.w3.org/1999/xlink" content-type="dwc:institutional_code" xlink:title="Shandong Agricultural University Culture Collection" xlink:href="http://grbio.org/institution/shandong-agricultural-university" xlink:type="simple">SAUCC</named-content> 2905-1B.</p></tp:treatment-sec><tp:treatment-sec sec-type="GeneBank numbers" id="SECID0EBHAK"><title>GeneBank numbers.</title><p><named-content xmlns:xlink="http://www.w3.org/1999/xlink" content-type="dwc:institutional_code" xlink:title="Shandong Agricultural University Culture Collection" xlink:href="http://grbio.org/institution/shandong-agricultural-university" xlink:type="simple">SAUCC</named-content> 2905-1A: <abbrev xmlns:xlink="http://www.w3.org/1999/xlink" xlink:title="internal transcribed spacer" id="ABBRID0EMHAK" xlink:type="simple">ITS</abbrev> = <ext-link xmlns:xlink="http://www.w3.org/1999/xlink" ext-link-type="gen" xlink:href="PV577714" xlink:type="simple">PV577714</ext-link>, <abbrev xmlns:xlink="http://www.w3.org/1999/xlink" xlink:title="large subunit of ribosomal DNA" id="ABBRID0EVHAK" xlink:type="simple">LSU</abbrev> = <ext-link xmlns:xlink="http://www.w3.org/1999/xlink" ext-link-type="gen" xlink:href="PV570358" xlink:type="simple">PV570358</ext-link>, <italic>RPB2</italic> = <ext-link xmlns:xlink="http://www.w3.org/1999/xlink" ext-link-type="gen" xlink:href="PV578285" xlink:type="simple">PV578285</ext-link>, <italic>TEF1</italic>-<italic>α</italic> = <ext-link xmlns:xlink="http://www.w3.org/1999/xlink" ext-link-type="gen" xlink:href="PV578289" xlink:type="simple">PV578289</ext-link>, <italic>TUB2</italic> = <ext-link xmlns:xlink="http://www.w3.org/1999/xlink" ext-link-type="gen" xlink:href="PV578287" xlink:type="simple">PV578287</ext-link>; <named-content xmlns:xlink="http://www.w3.org/1999/xlink" content-type="dwc:institutional_code" xlink:title="Shandong Agricultural University Culture Collection" xlink:href="http://grbio.org/institution/shandong-agricultural-university" xlink:type="simple">SAUCC</named-content> 2905-1B: <abbrev xmlns:xlink="http://www.w3.org/1999/xlink" xlink:title="internal transcribed spacer" id="ABBRID0E1IAK" xlink:type="simple">ITS</abbrev> = <ext-link xmlns:xlink="http://www.w3.org/1999/xlink" ext-link-type="gen" xlink:href="PV577715" xlink:type="simple">PV577715</ext-link>, <abbrev xmlns:xlink="http://www.w3.org/1999/xlink" xlink:title="large subunit of ribosomal DNA" id="ABBRID0EDJAK" xlink:type="simple">LSU</abbrev> = <ext-link xmlns:xlink="http://www.w3.org/1999/xlink" ext-link-type="gen" xlink:href="PV570359" xlink:type="simple">PV570359</ext-link>, <italic>RPB2</italic> = <ext-link xmlns:xlink="http://www.w3.org/1999/xlink" ext-link-type="gen" xlink:href="PV578286" xlink:type="simple">PV578286</ext-link>, <italic>TEF1</italic>-<italic>α</italic> = <ext-link xmlns:xlink="http://www.w3.org/1999/xlink" ext-link-type="gen" xlink:href="PV578290" xlink:type="simple">PV578290</ext-link>, <italic>TUB2</italic> = <ext-link xmlns:xlink="http://www.w3.org/1999/xlink" ext-link-type="gen" xlink:href="PV578288" xlink:type="simple">PV578288</ext-link>.</p></tp:treatment-sec><tp:treatment-sec sec-type="notes" id="SECID0EDKAK"><title>Notes.</title><p>In the phylogenetic analysis, our isolates (<named-content xmlns:xlink="http://www.w3.org/1999/xlink" content-type="dwc:institutional_code" xlink:title="Shandong Agricultural University Culture Collection" xlink:href="http://grbio.org/institution/shandong-agricultural-university" xlink:type="simple">SAUCC</named-content> 2905-1A and <named-content xmlns:xlink="http://www.w3.org/1999/xlink" content-type="dwc:institutional_code" xlink:title="Shandong Agricultural University Culture Collection" xlink:href="http://grbio.org/institution/shandong-agricultural-university" xlink:type="simple">SAUCC</named-content> 2905-1B) clustered with <italic><tp:taxon-name><tp:taxon-name-part taxon-name-part-type="genus" reg="Beltraniella">Beltraniella</tp:taxon-name-part> <tp:taxon-name-part taxon-name-part-type="species" reg="brevis">brevis</tp:taxon-name-part></tp:taxon-name></italic> (MFLU 19-2253) and <italic><tp:taxon-name><tp:taxon-name-part taxon-name-part-type="genus" reg="Beltraniella">Be.</tp:taxon-name-part> <tp:taxon-name-part taxon-name-part-type="species" reg="jianfengensis">jianfengensis</tp:taxon-name-part></tp:taxon-name></italic> (<named-content xmlns:xlink="http://www.w3.org/1999/xlink" content-type="dwc:institutional_code" xlink:title="Shandong Agricultural University Culture Collection" xlink:href="http://grbio.org/institution/shandong-agricultural-university" xlink:type="simple">SAUCC</named-content> 639001 and <named-content xmlns:xlink="http://www.w3.org/1999/xlink" content-type="dwc:institutional_code" xlink:title="Shandong Agricultural University Culture Collection" xlink:href="http://grbio.org/institution/shandong-agricultural-university" xlink:type="simple">SAUCC</named-content> 639002) with high support (<abbrev xmlns:xlink="http://www.w3.org/1999/xlink" xlink:title="maximum likelihood" id="ABBRID0ETLAK" xlink:type="simple">ML</abbrev> = 80%, BI = 0.9). Our isolates (<named-content xmlns:xlink="http://www.w3.org/1999/xlink" content-type="dwc:institutional_code" xlink:title="Shandong Agricultural University Culture Collection" xlink:href="http://grbio.org/institution/shandong-agricultural-university" xlink:type="simple">SAUCC</named-content> 2905-1A and <named-content xmlns:xlink="http://www.w3.org/1999/xlink" content-type="dwc:institutional_code" xlink:title="Shandong Agricultural University Culture Collection" xlink:href="http://grbio.org/institution/shandong-agricultural-university" xlink:type="simple">SAUCC</named-content> 2905-1B) and <italic><tp:taxon-name><tp:taxon-name-part taxon-name-part-type="genus" reg="Beltraniella">Be.</tp:taxon-name-part> <tp:taxon-name-part taxon-name-part-type="species" reg="jianfengensis">jianfengensis</tp:taxon-name-part></tp:taxon-name></italic> (<named-content xmlns:xlink="http://www.w3.org/1999/xlink" content-type="dwc:institutional_code" xlink:title="Shandong Agricultural University Culture Collection" xlink:href="http://grbio.org/institution/shandong-agricultural-university" xlink:type="simple">SAUCC</named-content> 639001, ex-type strain) were similar in <abbrev xmlns:xlink="http://www.w3.org/1999/xlink" xlink:title="internal transcribed spacer" id="ABBRID0ERMAK" xlink:type="simple">ITS</abbrev> (2/567) and <abbrev xmlns:xlink="http://www.w3.org/1999/xlink" xlink:title="large subunit of ribosomal DNA" id="ABBRID0EVMAK" xlink:type="simple">LSU</abbrev> (1/781). Morphologically, our isolates (<named-content xmlns:xlink="http://www.w3.org/1999/xlink" content-type="dwc:institutional_code" xlink:title="Shandong Agricultural University Culture Collection" xlink:href="http://grbio.org/institution/shandong-agricultural-university" xlink:type="simple">SAUCC</named-content> 2905-1A and <named-content xmlns:xlink="http://www.w3.org/1999/xlink" content-type="dwc:institutional_code" xlink:title="Shandong Agricultural University Culture Collection" xlink:href="http://grbio.org/institution/shandong-agricultural-university" xlink:type="simple">SAUCC</named-content> 2905-1B) are similar to <italic><tp:taxon-name><tp:taxon-name-part taxon-name-part-type="genus" reg="Beltraniella">Be.</tp:taxon-name-part> <tp:taxon-name-part taxon-name-part-type="species" reg="jianfengensis">jianfengensis</tp:taxon-name-part></tp:taxon-name></italic> (<named-content xmlns:xlink="http://www.w3.org/1999/xlink" content-type="dwc:institutional_code" xlink:title="Shandong Agricultural University Culture Collection" xlink:href="http://grbio.org/institution/shandong-agricultural-university" xlink:type="simple">SAUCC</named-content> 639001) by separating cells (<named-content xmlns:xlink="http://www.w3.org/1999/xlink" content-type="dwc:institutional_code" xlink:title="Shandong Agricultural University Culture Collection" xlink:href="http://grbio.org/institution/shandong-agricultural-university" xlink:type="simple">SAUCC</named-content> 2905-1A and <named-content xmlns:xlink="http://www.w3.org/1999/xlink" content-type="dwc:institutional_code" xlink:title="Shandong Agricultural University Culture Collection" xlink:href="http://grbio.org/institution/shandong-agricultural-university" xlink:type="simple">SAUCC</named-content> 2905-1B: 11–14 × 3.1–4.7 µm; <named-content xmlns:xlink="http://www.w3.org/1999/xlink" content-type="dwc:institutional_code" xlink:title="Shandong Agricultural University Culture Collection" xlink:href="http://grbio.org/institution/shandong-agricultural-university" xlink:type="simple">SAUCC</named-content> 639001: 10.7–14.7 × 2.8–5.5 µm) and conidia (<named-content xmlns:xlink="http://www.w3.org/1999/xlink" content-type="dwc:institutional_code" xlink:title="Shandong Agricultural University Culture Collection" xlink:href="http://grbio.org/institution/shandong-agricultural-university" xlink:type="simple">SAUCC</named-content> 2905-1A and <named-content xmlns:xlink="http://www.w3.org/1999/xlink" content-type="dwc:institutional_code" xlink:title="Shandong Agricultural University Culture Collection" xlink:href="http://grbio.org/institution/shandong-agricultural-university" xlink:type="simple">SAUCC</named-content> 2905-1B: 10.82–32.82 × 4.1–8.3 µm; <named-content xmlns:xlink="http://www.w3.org/1999/xlink" content-type="dwc:institutional_code" xlink:title="Shandong Agricultural University Culture Collection" xlink:href="http://grbio.org/institution/shandong-agricultural-university" xlink:type="simple">SAUCC</named-content> 639001: 17.1–23.6 × 3.6–9.5 µm), and conidia lacking a hyaline transverse band. <italic><tp:taxon-name><tp:taxon-name-part taxon-name-part-type="genus" reg="Beltraniella">Be.</tp:taxon-name-part> <tp:taxon-name-part taxon-name-part-type="species" reg="jianfengensis">jianfengensis</tp:taxon-name-part></tp:taxon-name></italic> (<named-content xmlns:xlink="http://www.w3.org/1999/xlink" content-type="dwc:institutional_code" xlink:title="Shandong Agricultural University Culture Collection" xlink:href="http://grbio.org/institution/shandong-agricultural-university" xlink:type="simple">SAUCC</named-content> 639001 and <named-content xmlns:xlink="http://www.w3.org/1999/xlink" content-type="dwc:institutional_code" xlink:title="Shandong Agricultural University Culture Collection" xlink:href="http://grbio.org/institution/shandong-agricultural-university" xlink:type="simple">SAUCC</named-content> 639002) was originally discovered on decaying leaves in Jianfengling National Forest Park, Hainan Province, China (<xref ref-type="bibr" rid="B34">Liu et al. 2025</xref>). Based on morphological characteristics and phylogenetic analysis, we report our isolates (<named-content xmlns:xlink="http://www.w3.org/1999/xlink" content-type="dwc:institutional_code" xlink:title="Shandong Agricultural University Culture Collection" xlink:href="http://grbio.org/institution/shandong-agricultural-university" xlink:type="simple">SAUCC</named-content> 2905-1A and <named-content xmlns:xlink="http://www.w3.org/1999/xlink" content-type="dwc:institutional_code" xlink:title="Shandong Agricultural University Culture Collection" xlink:href="http://grbio.org/institution/shandong-agricultural-university" xlink:type="simple">SAUCC</named-content> 2905-1B) as <italic><tp:taxon-name><tp:taxon-name-part taxon-name-part-type="genus" reg="Beltraniella">Be.</tp:taxon-name-part> <tp:taxon-name-part taxon-name-part-type="species" reg="jianfengensis">jianfengensis</tp:taxon-name-part></tp:taxon-name></italic> from decaying leaves in Diaoluo Mountain National Forest Park, Hainan Province, China.</p></tp:treatment-sec><ref-list><ref id="B34"><mixed-citation xmlns:xlink="http://www.w3.org/1999/xlink" xlink:type="simple"><person-group><name name-style="western"><surname>Liu</surname><given-names>WW</given-names></name><name name-style="western"><surname>Yin</surname><given-names>CZ</given-names></name><name name-style="western"><surname>Zhang</surname><given-names>ZX</given-names></name><name name-style="western"><surname>Wang</surname><given-names>XS</given-names></name><name name-style="western"><surname>Meng</surname><given-names>Z</given-names></name><name name-style="western"><surname>Zhang</surname><given-names>XG</given-names></name><name name-style="western"><surname>Wang</surname><given-names>S</given-names></name></person-group> (<year>2025</year>) <article-title>Four new species of <italic><tp:taxon-name><tp:taxon-name-part taxon-name-part-type="genus">Beltraniella</tp:taxon-name-part></tp:taxon-name></italic> (<tp:taxon-name><tp:taxon-name-part taxon-name-part-type="order">Amphisphaeriales</tp:taxon-name-part></tp:taxon-name>, <tp:taxon-name><tp:taxon-name-part taxon-name-part-type="family">Beltraniaceae</tp:taxon-name-part></tp:taxon-name>) revealed by morphology and phylogenetic analyses from China.</article-title><source>MycoKeys</source><volume>116</volume>: <fpage>125</fpage>–<lpage>144</lpage>. <ext-link xlink:href="10.3897/mycokeys.116.140506" ext-link-type="doi" xlink:type="simple">https://doi.org/10.3897/mycokeys.116.140506</ext-link></mixed-citation></ref></ref-list></tp:taxon-treatment>
